# Supplementary material for: Diversity in the pathway from medical student to specialist in the Netherlands: a retrospective cohort study
Source: Lancet Reg Health Eur. 2023 Oct 12;35:100749. doi: 10.1016/j.lanepe.2023.100749 (PMC10583163; doi:10.1016/j.lanepe.2023.100749)
Supplement: Research protocol [file mmc2.xlsx]

## Sheet: Study protocol BSM dataset
Note to the reader: this research protocol contains the names of datasets and variables used, and the different procedures that were used to create the dataset on which our analyses were performed.
The names of the original datasets and variables are in Dutch. If you would like to replicate our study and need guidance with regard to the language, please contact the first author of the paper, Lianne Mulder.
Procedure used to determine first-year students of Medicine in 2002 (starting in column A) and 2003 (starting in column I)			ALWAYS CHANGE THE APPLICABLE VARIABLES FROM STRING TO NUMERIC					Procedure used to determine first-year students of Medicine in 2003
								Base dataset: ONDERWIJSDEELNEMERSTAB2003V2
Base dataset: ONDERWIJSDEELNEMERSTAB2002V2								In 2003, the CROHOCODE 56551 is first used for Medicine. Therefore, I made two groups: BSG and BSG1
								They do not overlap:
Rename OPLNRHOOFDINSCHR --> OPLNR
Merge with OPLEIDINGSNRREFV28 based on OPLNR: keep variabes OPLRNR & CROHOCODE								Bachelorstudent Geneeskunde * Bachelorstudent Geneeskunde1 Crosstabulation
								Count
RECODE CROHOCODE ('06551'=1) (ELSE=0) INTO BSG.										Bachelorstudent Geneeskunde1		Total
VARIABLE LABELS BSG 'Bachelorstudent Geneeskunde'.										0	1
EXECUTE.								Bachelorstudent Geneeskunde	0	1382950	14514	1397464
FREQUENCIES VARIABLES=BSG									1	427	0	427
/ORDER=ANALYSIS.								Total		1383377	14514	1397891
								RECODE CROHOCODE ('56551'=1) (ELSE=0) INTO BSG.
Bachelorstudent Geneeskunde								VARIABLE LABELS BSG 'Bachelorstudent Geneeskunde'.
		Frequency	Percent	Valid Percent	Cumulative Percent			EXECUTE.
Valid	0	498748	97.3	97.3	97.3
	1	13825	2.7	2.7	100			RECODE CROHOCODE ('06551'=1) (ELSE=0) INTO BSG1.
	Total	512573	100	100				VARIABLE LABELS BSG1 'Bachelorstudent Geneeskunde1'.
								EXECUTE.
WO EERSTE JAAR IN HET WETENSCHAPPELIJK ONDERWIJS * Bachelorstudent Geneeskunde Crosstabulation								Copy BSG=1 and BSG1=1 to new dataset
Count								DATASET ACTIVATE DataSet4.
		Bachelorstudent Geneeskunde		Total				DATASET CLOSE DataSet2.
		0	1					DATASET COPY BSG2003.
WO EERSTE JAAR IN HET WETENSCHAPPELIJK ONDERWIJS	niet van toepassing	325789	0	325789				DATASET ACTIVATE BSG2003.
	eerste jaar HO	23550	1752	25302				FILTER OFF.
	eerste jaar WO	11163	106	11269				USE ALL.
	geen eerstejaars	134509	11723	146232				SELECT IF ((BSG=1)OR(BSG1=1)).
	eerste jaar aan de instelling	3737	244	3981				EXECUTE.
Total		498748	13825	512573				DATASET ACTIVATE DataSet4.
	Total in yellow: 2102							Bachelorstudent Geneeskunde
										Frequency	Percent	Valid Percent	Cumulative Percent
								Valid	0	14514	97.1	97.1	97.1
Values for WOEJAAR to include: 1, 2 and 4 (3= not a first year student)									1	427	2.9	2.9	100
									Total	14941	100	100
Change WOEJAAR from String to Numeric
DATASET ACTIVATE BSG.
RECODE WOEJAAR (1=1) (2=1) (3=0) (4=1) (ELSE=0) INTO BSG_EERSTEJAARS.
VARIABLE LABELS BSG_EERSTEJAARS 'Eerstejaars bachelorstudent Geneeskunde'.								Bachelorstudent Geneeskunde1
EXECUTE.										Frequency	Percent	Valid Percent	Cumulative Percent
								Valid	0	427	2.9	2.9	2.9
Eerstejaars bachelorstudent Geneeskunde									1	14514	97.1	97.1	100
		Frequency	Percent	Valid Percent	Cumulative Percent				Total	14941	100	100
Valid	0	11723	84.8	84.8	84.8
	1	2102	15.2	15.2	100
	Total	13825	100	100				Change WOEJAAR from String to Numeric
								DATASET ACTIVATE BSG.
Delete cases with value 0								RECODE WOEJAAR (1=1) (2=1) (3=0) (4=1) (ELSE=0) INTO BSG_EERSTEJAARS.
								VARIABLE LABELS BSG_EERSTEJAARS 'Eerstejaars bachelorstudent Geneeskunde'.
FILTER OFF.								EXECUTE.
USE ALL.
SELECT IF (BSG_EERSTEJAARS=1).								Eerstejaars bachelorstudent Geneeskunde
EXECUTE.										Frequency	Percent	Valid Percent	Cumulative Percent
FREQUENCIES VARIABLES=BSG_EERSTEJAARS								Valid	0	12506	83.7	83.7	83.7
/ORDER=ANALYSIS.									1	2435	16.3	16.3	100
									Total	14941	100	100
Eerstejaars bachelorstudent Geneeskunde
		Frequency	Percent	Valid Percent	Cumulative Percent			FILTER OFF.
Valid	1	2102	100	100	100			USE ALL.
								SELECT IF (BSG_EERSTEJAARS=1).
								EXECUTE.
								FREQUENCIES VARIABLES=BSG_EERSTEJAARS
Result: dataset only contains first year bachelor students Medicine 2002								/ORDER=ANALYSIS.
Out of 2102 students, 19 have no RINPERSOON, only ONDERWIJSNR_crypt.
Save dataset as BSG 2002
								Eerstejaars bachelorstudent Geneeskunde
										Frequency	Percent	Valid Percent	Cumulative Percent
								Valid	1	2435	100	100	100
								Result: dataset only contains first year bachelor students Medicine 2003
								Out of 2435 students, 12 have no RINPERSOON, only ONDERWIJSNR_crypt.
								Save dataset as BSG 2003
First make both datasets as described above this line, then merge them
Merge BSG 2002 and BSG 2003
Result: 4537 students, 31 have no RINPERSOON and are deleted as they cannot be merged with BIGTAB or any other required dataset.							Identify Duplicates: PrimaryLast=1
There are 3 duplicates in the dataset, meaning that most likely, the RINPERSOON started at one university and then switched to another university, giving them the value 4 in WOEJAAR.
The duplicates are deleted, but the PrimaryLast=1 remained as they must have been first year students in 2002.
Total nr of cases in "BSG 2002 en 2003": 4503
Open the file BIG2021TABV1. This is the national registry of all healthcare professionals.
BIG2021TABV1 has a high number of duplicates, which is normal because every registration (incl a specialization) is a new row per person. Therefore, I first cleaned up the BIGTAB in accordance with our research.
We only need BIGBEROEP=ARTSEN, as this means 'physicians'.
RECODE BIGBEROEP ('2'=1) (ELSE=0) INTO ARTS.
VARIABLE LABELS ARTS 'ARTS'.
EXECUTE.
FREQUENCIES VARIABLES=BIGBEROEP ARTS
/ORDER=ANALYSIS.
Door de wet BIG beschermd medisch beroep
		Frequency	Percent	Valid Percent	Cumulative Percent
Valid	Apothekers	8416	1.5	1.5	1.5
	Artsen	103950	18	18	19.5
	Fysiotherapeuten	56952	9.9	9.9	29.4
	Gz-psychologen	22098	3.8	3.8	33.2
	Psychotherapeuten	8666	1.5	1.5	34.7
	Tandartsen	15407	2.7	2.7	37.4
	Verloskundigen	6642	1.2	1.2	38.6
	Verpleegkundigen	349882	60.7	60.7	99.3
	Pysician assistants	1648	0.3	0.3	99.6
	Orthopedagogen-generalist	2005	0.3	0.3	99.9
	Klinisch technologen	338	0.1	0.1	100
	Total	576004	100	100
ARTS
		Frequency	Percent	Valid Percent	Cumulative Percent
Valid	0	472054	82	82	82
	1	103950	18	18	100
	Total	576004	100	100
DATASET ACTIVATE DataSet7.
FILTER OFF.
USE ALL.
SELECT IF (ARTS=1).
EXECUTE.
Merge of BSG 2002 en 2003 with BIGTAB showed that from the 4503 BSG students, 3977 are in the BIG ARTS register
We need to merge BIGTAB onto BSG 2002 and 2003, but this is not possible with duplicates in BIGTAB. Therefore, since the BIGTAB uses BIGVOLGNUMMER to indicate the number of each registration per RINPERSOON, I used it to create multiple datasets
Volgnummer van de inschrijving per persoon
		Frequency	Percent	Valid Percent	Cumulative Percent
Valid	1	100283	96.5	96.5	96.5
	2	3486	3.4	3.4	99.8
	3	166	0.2	0.2	100
	4	(blinded due to <10)	0	0	100
	5		0	0	100
	6		0	0	100
	Total	103950	100	100
Each BIGVOLGNUMMER is copied to a new dataset, and variables get the volgnummer added to their variable name. Then, the dataset is merged with BSG 2002 en 2003.
FILTER OFF.
USE ALL.
SELECT IF (BSG_EERSTEJAARS=1).
EXECUTE.
After deleting unselected cases, the result is that all BSG students have max 2 registrations.		There are 65 cases with a BIGVOLGNUMMER=2
Going through the dataset, I noticed that sometimes, people had a registration in BIGVOLGNUMMER2 while there was none in BIGVOLGNUMMER1. These were manually replaced from volgnummer 2 to 1.
There were also cases where the BIGBEROEP & BIGSPECIALISME were exactly the same, but where VOLGNUMMER 2 had ended (BIGDATUMEINDSPEC2 = a date in the past) whereas VOLGNUMMER 1 was still active (BIGDATUMEINDSPEC1 = empty)
For these cases, I deleted the BIGVOLGNUMMER2 as it was irrelevant (volgnr 1 has the same specialism)
There were also cases where BIGSPECIALISME1 and 2 were different, but one had ended. For these cases, I moved the current active registration to BIGVOLGNUMMER1 if it was in 2. If the active registration was in 1, I deleted 2.
There were also cases where BIGSPECIALISME 1 and 2 were both active. For these cases, I kept the newest specialism as it was possible that the old one was no longer in use but simply not officially ended in the BIGTAB yet (delays may occur in updates of the BIG register)
RECODE BIGBEROEP1 ('2'=1) (ELSE=0) INTO ARTS.
VARIABLE LABELS ARTS 'BIG beroep ARTS'.
EXECUTE.
FREQUENCIES VARIABLES=ARTS
/ORDER=ANALYSIS.
BIG beroep ARTS
		Frequency	Percent	Valid Percent	Cumulative Percent
Valid	0	547	12.1	12.1	12.1
	1	3956	87.9	87.9	100
	Total	4503	100	100
RECODE BIGSPECIALISME1 (1=0) (SYSMIS=0) (ELSE=1) INTO SPECIALIST1.
VARIABLE LABELS SPECIALIST1 '1=Heeft wel een specialisme op naam'.
EXECUTE.
FREQUENCIES VARIABLES=SPECIALIST1
/ORDER=ANALYSIS.
1=Heeft wel een specialisme op naam
		Frequency	Percent	Valid Percent	Cumulative Percent
Valid	0	1504	33.4	33.4	33.4
	1	2999	66.6	66.6	100
	Total	4503	100	100
For non-Dutch speakers:
"Heeft wel een specialisme op naam" means: Has a specialty registered to their name
The BSM dataset now includes who has become a registered physician (N=3956), and who also became a registered specialist (N=2999).
Merge BSG 2002 en 2003 with:
	Variables
GBAPERSOON2021TABV1	GBAGEBOORTELAND	GBAGESLACHT	GBAGEBOORTELANDMOEDER	GBAGEBOORTELANDVADER	GBAAANTALOUDERSBUITENLAND	GBAHERKOMSTGROEPERING	GBAGENERATIE	GBAGEBOORTEJAAR	GBAHERKOMSTLAND	GBAGEBOORTELANDNL
KINDOUDERTAB	There were 2 RINPERSOON cases with two different pairs of parents. The PrimaryLast=1 cases had a RINPERSOON R, PrimaryLast=0 had a RINPERSOON N, this made the PrimaryLast=1 case better.
	Conclusion: in KINDOUDERTAB, keep PrimaryLast=1 and delete unselected cases
INPA2011TABV2	INPATAB 2011 is the earliest INPATAB dataset. The students were students in 2002 and 2003, so it would have been more ideal if there was an INPATAB from 2002/2003, but this is not the case.
	We therefore use the earliest dataset available
	INPP100PPERS_PA	INPPERSBRUT_PA	INPPERSINK_PA	INPSECJ_PA
	INPP100PPERS_MA	INPPERSBRUT_MA	INPPERSINK_MA	INPSECJ_MA
VEH2006TABV3	VEHTAB 2006 is the earliest VEHTAB dataset with the variables we used. It would have been morde ideal if there was a VEHTAB from 2002/2003 with these variables but this is not the case.
	VEHP100WELVAART	VEHP100HVERM	VEHW1000VERH
	There were 5 duplicates in the dataset, all with unknown data while the primary case had data. I manually deleted the duplicates so that I could merge with our dataset.
Urbanity of postal code at younger age	Since we look at first year students in 2002-2003 and 2003-2004, it is likely that in 1998 they were still living at home with their parents. Therefore, I found out their address on January 1st, 1998 from GBAADRESOBJECTBUS.
	This was done in the following way:
IF ((GBADATUMEINDEADRESHOUDING < 19980101)) Adres_einde_voor_1998=1.
EXECUTE.
RECODE Adres_einde_voor_19980101 (1=1) (ELSE=0).
EXECUTE.
FILTER OFF.
USE ALL.
SELECT IF (Adres_einde_voor_19980101=0).
EXECUTE.
IF ((GBADATUMAANVANGADRESHOUDING>19980101)) Adres_begin_na_19980101=1.
EXECUTE.
RECODE Adres_begin_na_19980101 (1=1) (ELSE=0).
EXECUTE.
FILTER OFF.
USE ALL.
SELECT IF (Adres_begin_na_19980101=0).
EXECUTE.
Check: no duplicates, so this address is the address at 19980101
RINOBJECTNUMMER and PC4 are located in K\Utilities\HULPbestanden\RINOBJECTpc4
I used the PC4 of 1998
Identify duplicates, PrimaryLast=1, delete unsected cases
Merged with PC4_sted_oad2015v1
BIG2021TABV1 dataset: used to determine whether parents of students have a BIG-registration
COMPUTE BIGREG=1.
EXECUTE.
Identify Duplicate Cases, PrimaryLast=1, Select if PrimaryLast=1, delete unselected cases
Merge with BSG file on the basis of RINPERSOONPA and RINPERSOONMA
DATASET ACTIVATE DataSet1.
SORT CASES BY RINPERSOONPA.
DATASET ACTIVATE DataSet2.
SORT CASES BY RINPERSOONPA.
DATASET ACTIVATE DataSet1.
MATCH FILES /FILE=*
/TABLE='DataSet2'
/BY RINPERSOONPA.
EXECUTE.
SORT CASES BY RINPERSOONMA.
DATASET ACTIVATE DataSet2.
SORT CASES BY RINPERSOONMA.
DATASET ACTIVATE DataSet1.
MATCH FILES /FILE=*
/TABLE='DataSet2'
/BY RINPERSOONMA.
EXECUTE.
Recategorization syntax:
RECODE INPP100PPERS_PA INPP100PPERS_MA (SYSMIS=-4) (ELSE=Copy) INTO Ink_Pa Ink_Ma.
VARIABLE LABELS Ink_Pa 'Inkomenspercentiel pa' /Ink_Ma 'Inkomenspercentiel ma'.
EXECUTE.
IF (Ink_Pa >= Ink_Ma) INKPERCHOOGSTE=Ink_Pa.
EXECUTE.
IF (Ink_Ma >= Ink_Pa) INKPERCHOOGSTE=Ink_Ma.
EXECUTE.
RECODE INKPERCHOOGSTE (-4 thru 0=SYSMIS) (91 thru 100=2) (71 thru 90=1) (1 thru 70=0) INTO
Ink_Categorie_Hoogste.
RECODE VEHP100WELVAART_PA (SYSMIS=-4) (ELSE=Copy) INTO WELVAART_PA.
VARIABLE LABELS WELVAART_PA 'Welvaartspercentiel pa '.
EXECUTE.
RECODE VEHP100HVERM_PA (SYSMIS=-4) (ELSE=Copy) INTO VERMOGEN_PA.
VARIABLE LABELS VERMOGEN_PA 'Vermogenspercentiel pa'.
EXECUTE.
RECODE VEHP100WELVAART_MA (SYSMIS=-4) (ELSE=Copy) INTO WELVAART_MA.
VARIABLE LABELS WELVAART_MA 'Welvaartspercentiel ma'.
EXECUTE.
RECODE VEHP100HVERM_MA (SYSMIS=-4) (ELSE=Copy) INTO VERMOGEN_MA.
VARIABLE LABELS VERMOGEN_MA 'Vermogenspercentiel ma'.
EXECUTE.
IF (WELVAART_PA >= WELVAART_MA) WELVAART_HOOGSTE=WELVAART_PA.
EXECUTE.
IF (WELVAART_MA >= WELVAART_PA) WELVAART_HOOGSTE=WELVAART_MA.
EXECUTE.
IF (VERMOGEN_PA >= VERMOGEN_MA) VERMOGEN_HOOGSTE=VERMOGEN_PA.
EXECUTE.
IF (VERMOGEN_MA >= VERMOGEN_PA) VERMOGEN_HOOGSTE=VERMOGEN_MA.
EXECUTE.
RECODE WELVAART_HOOGSTE (-4=SYSMIS) (-2=SYSMIS) (-3=SYSMIS) (-1=SYSMIS) (1 thru 50=0) (51 thru
80=1) (81 thru 100=2) INTO WELVAART_HOOGSTE_CAT.
VARIABLE LABELS WELVAART_HOOGSTE_CAT 'Categorie hoogste welvaartspercentiel'.
EXECUTE.
RECODE VERMOGEN_HOOGSTE (-4=SYSMIS) (-2=SYSMIS) (-3=SYSMIS) (-1=SYSMIS) (81 thru 100=2) (1 thru
40=0) (41 thru 80=1) INTO VERMOGEN_HOOGSTE_CAT.
VARIABLE LABELS VERMOGEN_HOOGSTE_CAT 'Categorie vermogenspercentiel hoogste, pa of ma'.
EXECUTE.
RECODE INPSECJ_PA INPSECJ_MA (21 thru 24=1) (ELSE=0) INTO ONTV_SOCVOOR_PA ONTV_SOCVOOR_MA.
VARIABLE LABELS ONTV_SOCVOOR_PA 'Vader ontvangt inkomen uit sociale voorzieningen'
/ONTV_SOCVOOR_MA 'Moeder ontvangt inkomen uit sociale voorzieningen'.
EXECUTE.
RECODE INPSECJ_PA INPSECJ_MA (22=1) (ELSE=0) INTO BIJSTAND_PA BIJSTAND_MA.
VARIABLE LABELS BIJSTAND_PA 'Vader ontvangt bijstandsuitkering' /BIJSTAND_MA 'Vader ontvangt '+
'bijstand'.
EXECUTE.
COMPUTE OUDERS_SOCVOOR=ONTV_SOCVOOR_PA+ONTV_SOCVOOR_MA.
EXECUTE.
COMPUTE OUDERS_BIJSTAND=BIJSTAND_PA+BIJSTAND_MA.
EXECUTE.
FREQUENCIES VARIABLES=OUDERS_SOCVOOR OUDERS_BIJSTAND
/ORDER=ANALYSIS.
RECODE OUDERS_SOCVOOR OUDERS_BIJSTAND (0=0) (1 thru 2=1) INTO OUDERS_SOCVOOR1OF2
OUDERS_BIJSTAND1OF2.
VARIABLE LABELS OUDERS_SOCVOOR1OF2 '1=Heeft 1 of 2 ouders met inkomen uit sociale voorzieningen'
/OUDERS_BIJSTAND1OF2 '1=Heeft 1 of 2 ouders met bijstandsuitkering'.
EXECUTE.
RECODE BIGREG_PA BIGREG_MA (1=1) (ELSE=0).
EXECUTE.
COMPUTE OUDERS_BIG=BIGREG_PA+BIGREG_MA.
EXECUTE.
RECODE OUDERS_BIG (0=0) (1 thru 2=1) INTO OUDERS_BIG1OF2.
VARIABLE LABELS OUDERS_BIG1OF2 '1=Heeft 1 of 2 BIG-geregistreerde ouders'.
EXECUTE.
RECODE GBAHERKOMSTGROEPERING ('6030'=0) ('6043'=1) ('5022'=1) ('5007'=2) ('5095'=2) ('5106'=2)
('5107'=2) ('5108'=2) ('5109'=2) ('5110'=2) ('7011'=2) ('6024'=2) ('5009'=3) ('5015'=3) ('6066'=3)
('5040'=3) ('5051'=3) ('7024'=3) ('5010'=3) ('7065'=3) ('6002'=3) ('5002'=3) ('6029'=3) ('9089'=3)
('6003'=3) ('5017'=3) ('6007'=3) ('7044'=3) ('7064'=3) ('7066'=3) ('6018'=3) ('7003'=3) ('7028'=3)
('7050'=3) ('7047'=3) ('6067'=3) ('5049'=3) ('6037'=3) ('5039'=3) (ELSE=4) INTO
MIGRATIEACHTERGROND_NIEUW.
VARIABLE LABELS MIGRATIEACHTERGROND_NIEUW 'Migratieachtergrond in categorieën'.
EXECUTE.
RECODE MIGRATIEACHTERGROND_NIEUW (0=0) (1 thru 2=1) (3 thru 4=2) INTO MIGRATIE_3CAT.
VARIABLE LABELS MIGRATIE_3CAT 'Migratieachtergrond 3 cat'.
EXECUTE.
RECODE STEDELIJKHEIDSGRAAD (3=1) (1 thru 2=0) (4 thru 5=2) INTO URBANITY_3CAT.
VARIABLE LABELS URBANITY_3CAT 'Urbanity degree, 3 categories'.
EXECUTE.
RECODE INPSECJ_PA INPSECJ_MA (21=1) (23=1) (24=1) (ELSE=0) INTO SOCVOOR_EXCL_WELFARE_pa
SOCVOOR_EXCL_WELFARE_ma.
VARIABLE LABELS SOCVOOR_EXCL_WELFARE_pa 'Income from social services, excluding welfare'
/SOCVOOR_EXCL_WELFARE_ma 'Income social services, excl welfare'.
EXECUTE.
COMPUTE SOC_SERV_EXCL_WELFARE=SOCVOOR_EXCL_WELFARE_pa+SOCVOOR_EXCL_WELFARE_ma.
EXECUTE.
RECODE SOC_SERV_EXCL_WELFARE (0=0) (1 thru 2=1) INTO SOC_SERV_PARENTS_EXCL_WELFARE.
VARIABLE LABELS SOC_SERV_PARENTS_EXCL_WELFARE '1=has 1 or 2 parents with income from social '+
'services, excl welfare'.
EXECUTE.
CLUSTERS 1, 2 and 3:
		Value in SPSS variable BIGSPECIALISME1
Cluster 1	Huisartsgeneeskunde	12
	Specialisme ouderengeneeskunde	52
	Med. zorg voor verstand. gehandic.	27
Cluster 2	Anesthesiologie	4
	Cardiologie	8
	Cardio-thoracale chirurgie	7
	Dermatologie en venerologie	10
	Heelkunde	11
	Inwendige geneeskunde (note: heet INTERNE geneeskunde in CGS)	14
	Keel- neus- oorheelkunde	16
	Kindergeneeskunde	17
	Klinische genetica	19
	Klinische geriatrie	20
	Longziekten en tuberculose	23
	Leer van maag-darm-leverziekten	22
	Medische microbiologie	25
	Neurochirurgie	29
	Neurologie	30
	Nucleaire geneeskunde	31
	Obstetrie en gynaecologie	32
	Oogheelkunde	33
	Orthopedie	34
	Pathologie	35
	Plastische chirurgie	36
	Psychiatrie	37
	Radiologie	38
	Radiotherapie	39
	Reumatologie	40
	Revalidatiegeneeskunde	41
	Urologie	43
	Sportgeneeskunde	54
Cluster 3	Bedrijfsgeneeskunde	5
	Verzekeringsgeneeskunde	6
	Maatschappij en gezondheid	24
RECODE BIGSPECIALISME1 (12=1) (52=1) (27=1) (ELSE=0) INTO CLUSTER_CSG_1.
VARIABLE LABELS CLUSTER_CSG_1 'CSG Cluster 1 van specialismen (huisarts, ouderengnk, '+
'verstandelijk gehandicapten)'.
EXECUTE.
RECODE BIGSPECIALISME1 (4=1) (8=1) (7=1) (14=1) (25=1) (43=1) (54=1) (10 thru 11=1) (16 thru 17=1)
(19 thru 20=1) (22 thru 23=1) (29 thru 41=1) (ELSE=0) INTO CLUSTER_CSG_2.
VARIABLE LABELS CLUSTER_CSG_2 'CSG Cluster 2 van specialismen (ziekenhuisspecialismen)'.
EXECUTE.
RECODE BIGSPECIALISME1 (5=1) (6=1) (24=1) (ELSE=0) INTO CLUSTER_CSG_3.
VARIABLE LABELS CLUSTER_CSG_3 'CSG Cluster 3 van specialismen (bedrijfs-, verzekeringsgnk, M+G)'.
EXECUTE.
Intersectional groups:
IF ((GESLACHT=0)&(MIGRATIEACHTERGROND_NIEUW=0)) INTERSECT_ID_10_CAT=1.
EXECUTE.
IF ((GESLACHT=1)&(MIGRATIEACHTERGROND_NIEUW=0)) INTERSECT_ID_10_CAT=2.
EXECUTE.
IF ((GESLACHT=0)&(MIGRATIEACHTERGROND_NIEUW=1)) INTERSECT_ID_10_CAT=3.
EXECUTE.
IF ((GESLACHT=1)&(MIGRATIEACHTERGROND_NIEUW=1)) INTERSECT_ID_10_CAT=4.
EXECUTE.
IF ((GESLACHT=0)&(MIGRATIEACHTERGROND_NIEUW=2)) INTERSECT_ID_10_CAT=5.
EXECUTE.
IF ((GESLACHT=1)&(MIGRATIEACHTERGROND_NIEUW=2)) INTERSECT_ID_10_CAT=6.
EXECUTE.
IF ((GESLACHT=0)&(MIGRATIEACHTERGROND_NIEUW=3)) INTERSECT_ID_10_CAT=7.
EXECUTE.
IF ((GESLACHT=1)&(MIGRATIEACHTERGROND_NIEUW=3)) INTERSECT_ID_10_CAT=8.
EXECUTE.
IF ((GESLACHT=0)&(MIGRATIEACHTERGROND_NIEUW=4)) INTERSECT_ID_10_CAT=9.
EXECUTE.
IF ((GESLACHT=1)&(MIGRATIEACHTERGROND_NIEUW=4)) INTERSECT_ID_10_CAT=10.
EXECUTE.
Result: this is the dataset which contains all variables used in our study. If desired, it can now be turned into a dataset suitable for analysis in STATA, R, or another software program.
The simple procedures to run descriptive statistics, univariable and multivariable logistic regression analyses, are assumed to be common knowledge for researchers working with Statistics Netherlands microdata.
The syntax for these simple procedures is therefore not included in this protocol, as the syntax depends on the preferred statistical program used (e.g. SPSS, STATA or R).

## Sheet: Study protocol all ARTS&SPEC NL
Note to the reader: this research protocol contains the names of datasets and variables used, and the different procedures that were used to create the dataset on which our analyses were performed.
The names of the original datasets and variables are in Dutch. If you would like to replicate our study and need guidance with regard to the language, please contact the first author of the paper, Lianne Mulder.
Procedure used to create the dataset of all physicians and specialists in the national healthcare professional register of 2021 (BIG-register)
Base dataset: BIG2021TABV1		ALWAYS CHANGE THE APPLICABLE VARIABLES FROM STRING TO NUMERIC
DATASET ACTIVATE DataSet1.
FILTER OFF.
USE ALL.
SELECT IF ((BIGBEROEP=2)).
EXECUTE.
With this, only ARTS remains, all other professions are deleted.
Result: 108835 doctors in dataset
Some records are from doctors who are no longer practising, these have an end date in BIGDATUMUITSCHR
Since we only want to look at currently practicing physicians, we delete the records with a value in BIGDATUMUITSCHR
If people have unregistered and later re-registered (and are practising), these persons will have a new row in the dataset and therefore are not disappearing from the dataset.
RECODE BIGDATUMUITSCHR (MISSING=1) (ELSE=0) INTO CURRENTLY_PRACTISING.
VARIABLE LABELS CURRENTLY_PRACTISING '1=NOT UNREGISTERED, CURRENTLY PRACTISING'.
EXECUTE.
FREQUENCIES VARIABLES=CURRENTLY_PRACTISING
/ORDER=ANALYSIS.
1=NOT UNREGISTERED, CURRENTLY PRACTISING
		Frequency	Percent	Valid Percent	Cumulative Percent
Valid	0	28306	26	26	26
	1	80529	74	74	100
	Total	108835	100	100
FILTER OFF.
USE ALL.
SELECT IF ((CURRENTLY_PRACTISING=1)).
EXECUTE.
Delete unselected cases, result: only practising physicians:
1=NOT UNREGISTERED, CURRENTLY PRACTISING
		Frequency	Percent	Valid Percent	Cumulative Percent
Valid	1	80529	100	100	100
Aantekening van een medisch specialisme
		Frequency	Percent	Valid Percent	Cumulative Percent
Valid	Geen aant. medisch specialisme	27498	34.1	34.1	34.1
	Allergologie	15	0	0	34.2		CLOSED SPECIALISM, NO NEW PHYSICIANS CAN GET THIS SPECIALTY, SO NO NEED TO ANALYZE DEMOGRAPHICS
	Anesthesiologie	2341	2.9	2.9	37.1
	Bedrijfsgeneeskunde	2206	2.7	2.7	39.8
	Verzekeringsgeneeskunde	1529	1.9	1.9	41.7
	Cardio-thoracale chirurgie	184	0.2	0.2	41.9
	Cardiologie	1429	1.8	1.8	43.7
	Dermatologie en venerologie	717	0.9	0.9	44.6
	Heelkunde	1752	2.2	2.2	46.8
	Huisartsgeneeskunde	16820	20.9	20.9	67.7
	Interne geneeskunde-allergologie	11	0	0	67.7		CLOSED SPECIALISM, NO NEW PHYSICIANS CAN GET THIS SPECIALTY, SO NO NEED TO ANALYZE DEMOGRAPHICS
	Inwendige geneeskunde	3142	3.9	3.9	71.6
	Keel- neus- oorheelkunde	655	0.8	0.8	72.4
	Kindergeneeskunde	1915	2.4	2.4	74.8
	Klinische chemie	18	0	0	74.8		CLOSED SPECIALISM, NO NEW PHYSICIANS CAN GET THIS SPECIALTY, SO NO NEED TO ANALYZE DEMOGRAPHICS
	Klinische genetica	202	0.3	0.3	75
	Klinische geriatrie	403	0.5	0.5	75.5
	Leer van maag-darm-leverziekten	747	0.9	0.9	76.5
	Longziekten en tuberculose	860	1.1	1.1	77.5
	Maatschappij en gezondheid	1090	1.4	1.4	78.9
	Medische microbiologie	368	0.5	0.5	79.4
	Med. zorg voor verstand. gehandic.	321	0.4	0.4	79.8
	Neurochirurgie	202	0.3	0.3	80
	Neurologie	1250	1.6	1.6	81.6
	Nucleaire geneeskunde	224	0.3	0.3	81.8
	Obstetrie en gynaecologie	1390	1.7	1.7	83.6
	Oogheelkunde	920	1.1	1.1	84.7
	Orthopedie	1015	1.3	1.3	86
	Pathologie	552	0.7	0.7	86.6
	Plastische chirurgie	452	0.6	0.6	87.2
	Psychiatrie	4170	5.2	5.2	92.4
	Radiologie	1580	2	2	94.3
	Radiotherapie	427	0.5	0.5	94.9
	Reumatologie	429	0.5	0.5	95.4
	Revalidatiegeneeskunde	730	0.9	0.9	96.3
	Urologie	566	0.7	0.7	97
	Zenuw- en zielsziekten	29	0	0	97.1
	Specialisme ouderengeneeskunde	2202	2.7	2.7	99.8
	Sportgeneeskunde	168	0.2	0.2	100
	Total	80529	100	100
RECODE BIGSPECIALISME (12=1) (52=1) (27=1) (ELSE=0) INTO CLUSTER_CSG_1.
VARIABLE LABELS CLUSTER_CSG_1 'CSG Cluster 1 van specialismen (huisarts, ouderengnk, '+
'verstandelijk gehandicapten)'.
EXECUTE.
RECODE BIGSPECIALISME (4=1) (8=1) (7=1) (14=1) (25=1) (43=1) (54=1) (10 thru 11=1) (16 thru 17=1)
(19 thru 20=1) (22 thru 23=1) (29 thru 41=1) (ELSE=0) INTO CLUSTER_CSG_2.
VARIABLE LABELS CLUSTER_CSG_2 'CSG Cluster 2 van specialismen (ziekenhuisspecialismen)'.
EXECUTE.
RECODE BIGSPECIALISME (5=1) (6=1) (24=1) (ELSE=0) INTO CLUSTER_CSG_3.
VARIABLE LABELS CLUSTER_CSG_3 'CSG Cluster 3 van specialismen (bedrijfs-, verzekeringsgnk, M+G)'.
EXECUTE.
CSG Cluster 1 van specialismen (huisarts, ouderengnk, verstandelijk gehandicapten)
		Frequency	Percent	Valid Percent	Cumulative Percent
Valid	0	61186	76	76	76
	1	19343	24	24	100
	Total	80529	100	100
CSG Cluster 2 van specialismen (ziekenhuisspecialismen)
		Frequency	Percent	Valid Percent	Cumulative Percent
Valid	0	51739	64.2	64.2	64.2
	1	28790	35.8	35.8	100
	Total	80529	100	100
CSG Cluster 3 van specialismen (bedrijfs-, verzekeringsgnk, M+G)
		Frequency	Percent	Valid Percent	Cumulative Percent
Valid	0	75704	94	94	94
	1	4825	6	6	100
	Total	80529	100	100
Some people have changed their specialty, and have ended their first specialty. These people have more than 1 registration. We removed the ones with an end date in BIGDATUMEINDSPEC
RECODE BIGDATUMEINDSPEC (MISSING=1) (ELSE=0) INTO CURRENT_SPECIALTY.
VARIABLE LABELS CURRENT_SPECIALTY '1=HAS CURRENT SPECIALTY'.
EXECUTE.
However, this also includes physicians without any specialty (as they don't have an end date on BIGDATUMEINDSPEC). Therefore, extra calculations:
IF (BIGSPECIALISME=1) NO_SPECIALTY=1.
EXECUTE.
RECODE NO_SPECIALTY (1=1) (ELSE=0).
EXECUTE.
COMPUTE HAS_SPECIALTY=CURRENT_SPECIALTY-NO_SPECIALTY.
EXECUTE.
1=HAS CURRENT SPECIALTY								This means: 1= no end date in BIGDATUMEINDSPEC
		Frequency	Percent	Valid Percent	Cumulative Percent			Does NOT mean they have a specialty
Valid	0	6405	8	8	8
	1	74124	92	92	100
	Total	80529	100	100
Has no specialty on their name								This means: 1= BIGSPECIALISME indicates they have no specialism on their name (value = 1 in original dataset)
		Frequency	Percent	Valid Percent	Cumulative Percent
Valid	0	53031	65.9	65.9	65.9
	1	27498	34.1	34.1	100
	Total	80529	100	100
Has specialty on their name
		Frequency	Percent	Valid Percent	Cumulative Percent			This means: outcome of CURRENT_SPECIALTY - NO_SPECIALTY
Valid	0	33903	42.1	42.1	42.1			0 = Means that they have no active specialty on their name, but they are still active physicians.
	1	46626	57.9	57.9	100			1 = Means that they have an active specialty on their name
	Total	80529	100	100
Therefore, all descriptive statistics for specialists need to be performed on HAS_SPECIALTY=1
Identify duplicate cases:
* Identify Duplicate Cases.
SORT CASES BY RINPERSOON(A).
MATCH FILES
/FILE=*
/BY RINPERSOON
/FIRST=PrimaryFirst
/LAST=PrimaryLast.
DO IF (PrimaryFirst).
COMPUTE MatchSequence=1-PrimaryLast.
ELSE.
COMPUTE MatchSequence=MatchSequence+1.
END IF.
LEAVE MatchSequence.
FORMATS MatchSequence (f7).
COMPUTE InDupGrp=MatchSequence>0.
SORT CASES InDupGrp(D).
MATCH FILES
/FILE=*
/DROP=PrimaryFirst InDupGrp MatchSequence.
VARIABLE LABELS PrimaryLast 'Indicator of each last matching case as Primary'.
VALUE LABELS PrimaryLast 0 'Duplicate Case' 1 'Primary Case'.
VARIABLE LEVEL PrimaryLast (ORDINAL).
FREQUENCIES VARIABLES=PrimaryLast
Indicator of each last matching case as Primary
		Frequency	Percent	Valid Percent	Cumulative Percent
Valid	Duplicate Case	3850	4.8	4.8	4.8
	Primary Case	76679	95.2	95.2	100
	Total	80529	100	100
Of these duplicate cases, 1502 are caused by the 1503 ARTSen without a RINPERSOON. These are not actual duplicates.
Save dataset as ALL_ARTS_NL
Manually delete cases without RINPERSOON
79026 REMAINING CASES
What I see in the data is that for the remaining duplicate cases, what happens is that people change specialty, or take a break. They then remain in the same specialty, but are unregistered for a few months.
Sometimes, people have 2 current specialties registered.
If PrimaryLast=0, this means it is a duplicate. If HAS_SPECIALTY=0, it means that for this person, the registration on the duplicate case has ended.
Therefore, we can remove these cases, as they will still have a PrimaryCase on the file.
IF ((PrimaryLast=0)&(HAS_SPECIALTY=0)) PRIMLAST0_HASSPECIALTY0=0.
EXECUTE.
RECODE PRIMLAST0_HASSPECIALTY0 (0=0) (ELSE=1).
EXECUTE.
USE ALL.
SELECT IF ((PRIMLAST0_HASSPECIALTY0=1)).
EXECUTE.
Indicator of each last matching case as Primary
		Frequency	Percent	Valid Percent	Cumulative Percent
Valid	Duplicate Case	868	1.1	1.1	1.1
	Primary Case	76678	98.9	98.9	100
	Total	77546	100	100
IF ((PrimaryLast=1)&(PrimaryFirst=0)&(CURRENTLY_PRACTISING=1)&(HAS_SPECIALTY=0)) DUPL_NO_SPEC_0=0.
EXECUTE.
DUPL_NO_SPEC_0
		Frequency	Percent	Valid Percent	Cumulative Percent
Valid	0	699	100	100	100
RECODE DUPL_NO_SPEC_0 (0=0) (ELSE=1).
EXECUTE.
FILTER OFF.
USE ALL.
SELECT IF (DUPL_NO_SPEC_0=1).
EXECUTE.
I checked the differences between duplicate cases, based on PrimaryLast and PrimaryFirst:
Indicator of each last matching case as Primary
		Frequency	Percent	Valid Percent	Cumulative Percent
Valid	Duplicate Case	868	1.1	1.1	1.1	Conclusion: This cannot be correct
	Primary Case	75979	98.9	98.9	100
	Total	76847	100	100
Indicator of each first matching case as Primary
		Frequency	Percent	Valid Percent	Cumulative Percent
Valid	Duplicate Case	169	0.2	0.2	0.2
	Primary Case	76678	99.8	99.8	100
	Total	76847	100	100
Change names manually in Variable View of PrimaryLast to PrimaryLast_OLD and PrimaryFirst to PrimaryFirst_OLD
Run descriptives of new PrimaryLast and PrimaryFirst:
* Identify Duplicate Cases.
SORT CASES BY RINPERSOON(A).
MATCH FILES
/FILE=*
/BY RINPERSOON
/FIRST=PrimaryFirst1
/LAST=PrimaryLast1.
DO IF (PrimaryFirst1).
COMPUTE MatchSequence=1-PrimaryLast1.
ELSE.
COMPUTE MatchSequence=MatchSequence+1.
END IF.
LEAVE MatchSequence.
FORMATS MatchSequence (f7).
COMPUTE InDupGrp=MatchSequence>0.
SORT CASES InDupGrp(D).
MATCH FILES
/FILE=*
/DROP=PrimaryFirst1 InDupGrp MatchSequence.
VARIABLE LABELS PrimaryLast1 'Indicator of each last matching case as Primary'.
VALUE LABELS PrimaryLast1 0 'Duplicate Case' 1 'Primary Case'.
VARIABLE LEVEL PrimaryLast1 (ORDINAL).
FREQUENCIES VARIABLES=PrimaryLast1.
Indicator of each last matching case as Primary
		Frequency	Percent	Valid Percent	Cumulative Percent
Valid	Duplicate Case	169	0.2	0.2	0.2	Conclusion: Now it is correct
	Primary Case	76678	99.8	99.8	100
	Total	76847	100	100
EXECUTE.
* Identify Duplicate Cases.
SORT CASES BY RINPERSOON(A).
MATCH FILES
/FILE=*
/BY RINPERSOON
/FIRST=PrimaryFirst1
/LAST=PrimaryLast2.
DO IF (PrimaryFirst1).
COMPUTE MatchSequence=1-PrimaryLast2.
ELSE.
COMPUTE MatchSequence=MatchSequence+1.
END IF.
LEAVE MatchSequence.
FORMATS MatchSequence (f7).
COMPUTE InDupGrp=MatchSequence>0.
SORT CASES InDupGrp(D).
MATCH FILES
/FILE=*
/DROP=PrimaryLast2 InDupGrp MatchSequence.
VARIABLE LABELS PrimaryFirst1 'Indicator of each first matching case as Primary'.
VALUE LABELS PrimaryFirst1 0 'Duplicate Case' 1 'Primary Case'.
VARIABLE LEVEL PrimaryFirst1 (ORDINAL).
FREQUENCIES VARIABLES=PrimaryFirst1.
Indicator of each first matching case as Primary
		Frequency	Percent	Valid Percent	Cumulative Percent
Valid	Duplicate Case	169	0.2	0.2	0.2
	Primary Case	76678	99.8	99.8	100
	Total	76847	100	100
Manual check of remaining 169 duplicates: conclusion: all active registrations. No End date to either BIGDATUMUITSCHR or BIGDATUMEINDSPEC
In most cases, the duplicates had 2 different specialisms.
In some cases, the duplicates had the same specialism as the primary case. Since I saw that in 1 case, there was exactly 10 years in between the BIGDATUMBEGINSPEC first and second record, I assumed this concerned a mandatory re-registration (althouth the terms for this are 5 years).
This case had a BIGVOLGNUMMER 1 and 3, so number 2 (the first re-registration) must have been deleted in the above process.
Since the specialty was the same, I manually deleted the oldest registration and kept the current one.
Another case had the same thing: two active registrations but for the same specialty. I deleted the oldest one and kept the current one.
Result: clean final dataset with only active registrations for ARTS, without unwanted duplicates.
The remaining duplicates concern 2 active specialties, this is possibly in reality and are therefore not deleted.
Indicator of each last matching case as Primary
		Frequency	Percent	Valid Percent	Cumulative Percent
Valid	Duplicate Case	167	0.2	0.2	0.2
	Primary Case	76678	99.8	99.8	100
	Total	76845	100	100
MERGING OF FILES:
GBAPERSOON2021TABV1, keep variables:		RINPERSOONS	RINPERSOON	GBAGEBOORTELAND	GBAGESLACHT	GBAGEBOORTELANDMOEDER	GBAGEBOORTELANDVADER	GBAAANTALOUDERSBUITENLAND	GBAHERKOMSTGROEPERING	GBAGENERATIE	GBAGEBOORTEJAAR	GBAHERKOMSTLAND	GBAGEBOORTELANDNL
SORT CASES BY RINPERSOONS RINPERSOON.
DATASET ACTIVATE DataSet2.
SORT CASES BY RINPERSOONS RINPERSOON.
DATASET ACTIVATE DataSet1.
MATCH FILES /FILE=*
/TABLE='DataSet2'
/BY RINPERSOONS RINPERSOON.
EXECUTE.
RECODE GBAHERKOMSTGROEPERING ('6030'=0) ('6043'=1) ('5022'=1) ('5007'=2) ('5095'=2) ('5106'=2)
('5107'=2) ('5108'=2) ('5109'=2) ('5110'=2) ('7011'=2) ('6024'=2) ('5009'=3) ('5015'=3) ('6066'=3)
('5040'=3) ('5051'=3) ('7024'=3) ('5010'=3) ('7065'=3) ('6002'=3) ('5002'=3) ('6029'=3) ('9089'=3)
('6003'=3) ('5017'=3) ('6007'=3) ('7044'=3) ('7064'=3) ('7066'=3) ('6018'=3) ('7003'=3) ('7028'=3)
('7050'=3) ('7047'=3) ('6067'=3) ('5049'=3) ('6037'=3) ('5039'=3) (ELSE=4) INTO
MIGRATIEACHTERGROND_NIEUW.
VARIABLE LABELS MIGRATIEACHTERGROND_NIEUW 'Migratieachtergrond in categorieën'.
EXECUTE.
KINDOUDERTAB	Merge based on RINPERSOONS & RINPERSOON
DATASET NAME DataSet5 WINDOW=FRONT.
DATASET ACTIVATE DataSet1.
SORT CASES BY RINPERSOONS RINPERSOON.
DATASET ACTIVATE DataSet5.
SORT CASES BY RINPERSOONS RINPERSOON.
DATASET ACTIVATE DataSet1.
MATCH FILES /FILE=*
/TABLE='DataSet5'
/BY RINPERSOONS RINPERSOON.
EXECUTE.
INPA2011TABV2	INPATAB 2011 is the earliest INPATAB dataset.
	We therefore use the earliest dataset available.
	Rename for merge:
	INPP100PPERS_PA	INPPERSBRUT_PA	INPPERSINK_PA	INPSECJ_PA
	INPP100PPERS_MA	INPPERSBRUT_MA	INPPERSINK_MA	INPSECJ_MA
RECODE INPP100PPERS_PA INPP100PPERS_MA (SYSMIS=-4) (ELSE=Copy) INTO Ink_Pa Ink_Ma.
VARIABLE LABELS Ink_Pa 'Inkomenspercentiel pa' /Ink_Ma 'Inkomenspercentiel ma'.
EXECUTE.
IF (Ink_Pa >= Ink_Ma) INKPERCHOOGSTE=Ink_Pa.
EXECUTE.
IF (Ink_Ma >= Ink_Pa) INKPERCHOOGSTE=Ink_Ma.
EXECUTE.
RECODE INKPERCHOOGSTE (-4 thru 0=SYSMIS) (91 thru 100=2) (71 thru 90=1) (1 thru 70=0) INTO
Ink_Categorie_Hoogste.
VEH2006TABV3		VEHP100HVERM	VEHW1000VERH
	There were 5 duplicates in the dataset, all with unknown data while the primary case had data. I manually deleted the duplicates so that I could merge with our dataset.
RECODE VEHP100HVERM_PA (SYSMIS=-4) (ELSE=Copy) INTO VERMOGEN_PA.
VARIABLE LABELS VERMOGEN_PA 'Vermogenspercentiel pa'.
EXECUTE.
RECODE VEHP100HVERM_MA (SYSMIS=-4) (ELSE=Copy) INTO VERMOGEN_MA.
VARIABLE LABELS VERMOGEN_MA 'Vermogenspercentiel ma'.
EXECUTE.
IF (VERMOGEN_PA >= VERMOGEN_MA) VERMOGEN_HOOGSTE=VERMOGEN_PA.
EXECUTE.
IF (VERMOGEN_MA >= VERMOGEN_PA) VERMOGEN_HOOGSTE=VERMOGEN_MA.
EXECUTE.
RECODE VERMOGEN_HOOGSTE (-4=SYSMIS) (-2=SYSMIS) (-3=SYSMIS) (-1=SYSMIS) (81 thru 100=2) (1 thru
40=0) (41 thru 80=1) INTO VERMOGEN_HOOGSTE_CAT.
VARIABLE LABELS VERMOGEN_HOOGSTE_CAT 'Categorie vermogenspercentiel hoogste, pa of ma'.
EXECUTE.
BIG2021TABV1
BIGTAB: also used to determine whether parents of students have a BIG-registration
COMPUTE BIGREG=1.
EXECUTE.
Identify Duplicate Cases, PrimaryLast=1, Select if PrimaryLast=1, delete unselected cases
Merge with BSG file on the basis of RINPERSOONPA and RINPERSOONMA
DATASET ACTIVATE DataSet1.
SORT CASES BY RINPERSOONPA.
DATASET ACTIVATE DataSet2.
SORT CASES BY RINPERSOONPA.
DATASET ACTIVATE DataSet1.
MATCH FILES /FILE=*
/TABLE='DataSet2'
/BY RINPERSOONPA.
EXECUTE.
SORT CASES BY RINPERSOONMA.
DATASET ACTIVATE DataSet2.
SORT CASES BY RINPERSOONMA.
DATASET ACTIVATE DataSet1.
MATCH FILES /FILE=*
/TABLE='DataSet2'
/BY RINPERSOONMA.
EXECUTE.
RECODE BIGREG_PA BIGREG_MA (1=1) (ELSE=0).
EXECUTE.
COMPUTE OUDERS_BIG=BIGREG_PA+BIGREG_MA.
EXECUTE.
RECODE OUDERS_BIG (0=0) (1 thru 2=1) INTO OUDERS_BIG1OF2.
VARIABLE LABELS OUDERS_BIG1OF2 '1=Heeft 1 of 2 BIG-geregistreerde ouders'.
EXECUTE.
Determining the specialty of every physician in the BIGTAB of 2021:
Aantekening van een medisch specialisme
		Frequency	Percent	Valid Percent	Cumulative Percent		SPSS CODE		English
Valid	Geen aant. medisch specialisme	26854	34.9	34.9	34.9		1		NO_SPECIALTY_REG
	Allergologie						3			NOT INCLUDED (closed specialty)
	Anesthesiologie	2188	2.8	2.8	37.8		4		ANESTHESIOLOGY
	Bedrijfsgeneeskunde	1905	2.5	2.5	40.3		5		OCCUPATIONAL_MEDICINE
	Verzekeringsgeneeskunde	1192	1.6	1.6	41.8		6		INSURANCE_MEDICINE
	Cardio-thoracale chirurgie	168	0.2	0.2	42		7		CARDIOTHORACIC_SURGERY
	Cardiologie	1370	1.8	1.8	43.8		8		CARDIOLOGY
	Dermatologie en venerologie	689	0.9	0.9	44.7		10		DERMATOLOGY_VENEREOLOGY
	Heelkunde	1667	2.2	2.2	46.9		11		GENERAL_SURGERY
	Huisartsgeneeskunde	16260	21.2	21.2	68.1		12		FAMILY_MEDICINE
	Interne geneeskunde-allergologie						13			NOT INCLUDED (closed specialty)
	Inwendige geneeskunde	2868	3.7	3.7	71.8		14		INTERNAL_MEDICINE
	Keel- neus- oorheelkunde	628	0.8	0.8	72.6		16		OTORHINOLARYNGOLOGY
	Kindergeneeskunde	1830	2.4	2.4	75		17		PAEDIATRICS
	Klinische chemie						18			NOT INCLUDED (closed specialty)
	Klinische genetica	195	0.3	0.3	75.3		19		CLINICAL_GENETICS
	Klinische geriatrie	392	0.5	0.5	75.8		20		GERIATRICS
	Leer van maag-darm-leverziekten	694	0.9	0.9	76.7		22		GASTROENTEROLOGY
	Longziekten en tuberculose	840	1.1	1.1	77.8		23		RESPIRATORY_MEDICINE
	Maatschappij en gezondheid	870	1.1	1.1	78.9		24		PUBLIC_HEALTH
	Medische microbiologie	358	0.5	0.5	79.4		25		MICROBIOLOGY_BACTERIOLOGY
	Med. zorg voor verstand. gehandic.	297	0.4	0.4	79.8		27		INTELLECTUAL_DISABILITY_MED
	Neurochirurgie	186	0.2	0.2	80		29		NEUROLOGICAL_SURGERY
	Neurologie	1206	1.6	1.6	81.6		30		NEUROLOGY
	Nucleaire geneeskunde	213	0.3	0.3	81.9		31		NUCLEAR_MEDICINE
	Obstetrie en gynaecologie	1345	1.8	1.8	83.6		32		OBSTETRICS_GYNAECOLOGY
	Oogheelkunde	856	1.1	1.1	84.7		33		OPHTHALMOLOGY
	Orthopedie	987	1.3	1.3	86		34		ORTHOPAEDICS
	Pathologie	517	0.7	0.7	86.7		35		PATHOLOGICAL_ANATOMY
	Plastische chirurgie	418	0.5	0.5	87.2		36		PLASTIC_SURGERY
	Psychiatrie	3986	5.2	5.2	92.4		37		PSYCHIATRY
	Radiologie	1524	2	2	94.4		38		RADIOLOGY
	Radiotherapie	403	0.5	0.5	94.9		39		RADIOTHERAPY
	Reumatologie	411	0.5	0.5	95.5		40		RHEUMATOLOGY
	Revalidatiegeneeskunde	710	0.9	0.9	96.4		41		REHABILITATION_MEDICINE
	Urologie	543	0.7	0.7	97.1		43		UROLOGY
	Zenuw- en zielsziekten						45			NOT INCLUDED (closed specialty)
	Specialisme ouderengeneeskunde	2073	2.7	2.7	99.8		52		ELDERLY_CARE_MEDICINE
	Sportgeneeskunde	167	0.2	0.2	100		54		SPORTS_MEDICINE
	Total	76845	100	100
RECODE BIGSPECIALISME (1=1) (ELSE=0) INTO NO_SPECIALTY_REG.
VARIABLE LABELS NO_SPECIALTY_REG 'NO_SPECIALTY_REG'.
EXECUTE.
RECODE BIGSPECIALISME (4=1) (ELSE=0) INTO ANESTHESIOLOGY.
VARIABLE LABELS ANESTHESIOLOGY 'ANESTHESIOLOGY'.
EXECUTE.
RECODE BIGSPECIALISME (5=1) (ELSE=0) INTO OCCUPATIONAL_MEDICINE.
VARIABLE LABELS OCCUPATIONAL_MEDICINE 'OCCUPATIONAL_MEDICINE'.
EXECUTE.
RECODE BIGSPECIALISME (6=1) (ELSE=0) INTO INSURANCE_MEDICINE.
VARIABLE LABELS INSURANCE_MEDICINE 'INSURANCE_MEDICINE'.
EXECUTE.
RECODE BIGSPECIALISME (7=1) (ELSE=0) INTO CARDIOTHORACIC_SURGERY.
VARIABLE LABELS CARDIOTHORACIC_SURGERY 'CARDIOTHORACIC_SURGERY'.
EXECUTE.
RECODE BIGSPECIALISME (8=1) (ELSE=0) INTO CARDIOLOGY.
VARIABLE LABELS CARDIOLOGY 'CARDIOLOGY'.
EXECUTE.
RECODE BIGSPECIALISME (10=1) (ELSE=0) INTO DERMATOLOGY_VENEREOLOGY.
VARIABLE LABELS DERMATOLOGY_VENEREOLOGY 'DERMATOLOGY_VENEREOLOGY'.
EXECUTE.
RECODE BIGSPECIALISME (11=1) (ELSE=0) INTO GENERAL_SURGERY.
VARIABLE LABELS GENERAL_SURGERY 'GENERAL_SURGERY'.
EXECUTE.
RECODE BIGSPECIALISME (12=1) (ELSE=0) INTO FAMILY_MEDICINE.
VARIABLE LABELS FAMILY_MEDICINE 'FAMILY_MEDICINE'.
EXECUTE.
RECODE BIGSPECIALISME (14=1) (ELSE=0) INTO INTERNAL_MEDICINE.
VARIABLE LABELS INTERNAL_MEDICINE 'INTERNAL_MEDICINE'.
EXECUTE.
RECODE BIGSPECIALISME (16=1) (ELSE=0) INTO OTORHINOLARYNGOLOGY.
VARIABLE LABELS OTORHINOLARYNGOLOGY 'OTORHINOLARYNGOLOGY'.
EXECUTE.
RECODE BIGSPECIALISME (17=1) (ELSE=0) INTO PAEDIATRICS.
VARIABLE LABELS PAEDIATRICS 'PAEDIATRICS'.
EXECUTE.
RECODE BIGSPECIALISME (19=1) (ELSE=0) INTO CLINICAL_GENETICS.
VARIABLE LABELS CLINICAL_GENETICS 'CLINICAL_GENETICS'.
EXECUTE.
RECODE BIGSPECIALISME (20=1) (ELSE=0) INTO GERIATRICS.
VARIABLE LABELS GERIATRICS 'GERIATRICS'.
EXECUTE.
RECODE BIGSPECIALISME (22=1) (ELSE=0) INTO GASTROENTEROLOGY.
VARIABLE LABELS GASTROENTEROLOGY 'GASTROENTEROLOGY'.
EXECUTE.
RECODE BIGSPECIALISME (23=1) (ELSE=0) INTO RESPIRATORY_MEDICINE.
VARIABLE LABELS RESPIRATORY_MEDICINE 'RESPIRATORY_MEDICINE'.
EXECUTE.
RECODE BIGSPECIALISME (24=1) (ELSE=0) INTO PUBLIC_HEALTH.
VARIABLE LABELS PUBLIC_HEALTH 'PUBLIC_HEALTH'.
EXECUTE.
RECODE BIGSPECIALISME (25=1) (ELSE=0) INTO MICROBIOLOGY_BACTERIOLOGY.
VARIABLE LABELS MICROBIOLOGY_BACTERIOLOGY 'MICROBIOLOGY_BACTERIOLOGY'.
EXECUTE.
RECODE BIGSPECIALISME (27=1) (ELSE=0) INTO INTELLECTUAL_DISABILITY_MED.
VARIABLE LABELS INTELLECTUAL_DISABILITY_MED 'INTELLECTUAL_DISABILITY_MED'.
EXECUTE.
RECODE BIGSPECIALISME (29=1) (ELSE=0) INTO NEUROLOGICAL_SURGERY.
VARIABLE LABELS NEUROLOGICAL_SURGERY 'NEUROLOGICAL_SURGERY'.
EXECUTE.
RECODE BIGSPECIALISME (30=1) (ELSE=0) INTO NEUROLOGY.
VARIABLE LABELS NEUROLOGY 'NEUROLOGY'.
EXECUTE.
RECODE BIGSPECIALISME (31=1) (ELSE=0) INTO NUCLEAR_MEDICINE.
VARIABLE LABELS NUCLEAR_MEDICINE 'NUCLEAR_MEDICINE'.
EXECUTE.
RECODE BIGSPECIALISME (32=1) (ELSE=0) INTO OBSTETRICS_GYNAECOLOGY.
VARIABLE LABELS OBSTETRICS_GYNAECOLOGY 'OBSTETRICS_GYNAECOLOGY'.
EXECUTE.
RECODE BIGSPECIALISME (33=1) (ELSE=0) INTO OPHTHALMOLOGY.
VARIABLE LABELS OPHTHALMOLOGY 'OPHTHALMOLOGY'.
EXECUTE.
RECODE BIGSPECIALISME (34=1) (ELSE=0) INTO ORTHOPAEDICS.
VARIABLE LABELS ORTHOPAEDICS 'ORTHOPAEDICS'.
EXECUTE.
RECODE BIGSPECIALISME (35=1) (ELSE=0) INTO PATHOLOGICAL_ANATOMY.
VARIABLE LABELS PATHOLOGICAL_ANATOMY 'PATHOLOGICAL_ANATOMY'.
EXECUTE.
RECODE BIGSPECIALISME (36=1) (ELSE=0) INTO PLASTIC_SURGERY.
VARIABLE LABELS PLASTIC_SURGERY 'PLASTIC_SURGERY'.
EXECUTE.
RECODE BIGSPECIALISME (37=1) (ELSE=0) INTO PSYCHIATRY.
VARIABLE LABELS PSYCHIATRY 'PSYCHIATRY'.
EXECUTE.
RECODE BIGSPECIALISME (38=1) (ELSE=0) INTO RADIOLOGY.
VARIABLE LABELS RADIOLOGY 'RADIOLOGY'.
EXECUTE.
RECODE BIGSPECIALISME (39=1) (ELSE=0) INTO RADIOTHERAPY.
VARIABLE LABELS RADIOTHERAPY 'RADIOTHERAPY'.
EXECUTE.
RECODE BIGSPECIALISME (40=1) (ELSE=0) INTO RHEUMATOLOGY.
VARIABLE LABELS RHEUMATOLOGY 'RHEUMATOLOGY'.
EXECUTE.
RECODE BIGSPECIALISME (41=1) (ELSE=0) INTO REHABILITATION_MEDICINE.
VARIABLE LABELS REHABILITATION_MEDICINE 'REHABILITATION_MEDICINE'.
EXECUTE.
RECODE BIGSPECIALISME (43=1) (ELSE=0) INTO UROLOGY.
VARIABLE LABELS UROLOGY 'UROLOGY'.
EXECUTE.
RECODE BIGSPECIALISME (52=1) (ELSE=0) INTO ELDERLY_CARE_MEDICINE.
VARIABLE LABELS ELDERLY_CARE_MEDICINE 'ELDERLY_CARE_MEDICINE'.
EXECUTE.
RECODE BIGSPECIALISME (54=1) (ELSE=0) INTO SPORTS_MEDICINE.
VARIABLE LABELS SPORTS_MEDICINE 'SPORTS_MEDICINE'.
EXECUTE.
Intersectional groups:
IF ((GESLACHT=0)&(MIGRATIEACHTERGROND_NIEUW=0)) INTERSECT_ID_10_CAT=1.
EXECUTE.
IF ((GESLACHT=1)&(MIGRATIEACHTERGROND_NIEUW=0)) INTERSECT_ID_10_CAT=2.
EXECUTE.
IF ((GESLACHT=0)&(MIGRATIEACHTERGROND_NIEUW=1)) INTERSECT_ID_10_CAT=3.
EXECUTE.
IF ((GESLACHT=1)&(MIGRATIEACHTERGROND_NIEUW=1)) INTERSECT_ID_10_CAT=4.
EXECUTE.
IF ((GESLACHT=0)&(MIGRATIEACHTERGROND_NIEUW=2)) INTERSECT_ID_10_CAT=5.
EXECUTE.
IF ((GESLACHT=1)&(MIGRATIEACHTERGROND_NIEUW=2)) INTERSECT_ID_10_CAT=6.
EXECUTE.
IF ((GESLACHT=0)&(MIGRATIEACHTERGROND_NIEUW=3)) INTERSECT_ID_10_CAT=7.
EXECUTE.
IF ((GESLACHT=1)&(MIGRATIEACHTERGROND_NIEUW=3)) INTERSECT_ID_10_CAT=8.
EXECUTE.
IF ((GESLACHT=0)&(MIGRATIEACHTERGROND_NIEUW=4)) INTERSECT_ID_10_CAT=9.
EXECUTE.
IF ((GESLACHT=1)&(MIGRATIEACHTERGROND_NIEUW=4)) INTERSECT_ID_10_CAT=10.
EXECUTE.
Result: this is the dataset which contains all variables used in our study. If desired, it can now be turned into a dataset suitable for analysis in STATA, R, or another software program.
The simple procedures to run descriptive statistics, univariable and multivariable logistic regression analyses, are assumed to be common knowledge for researchers working with Statistics Netherlands microdata.
The syntax for these simple procedures is therefore not included in this protocol, as the syntax depends on the preferred statistical program used (e.g. SPSS, STATA or R).
